# Supplementary material for: Identification of Grb2 protein as a potential mediator of macrophage activation in acute pancreatitis based on bioinformatics and experimental verification
Source: Front Immunol. 2025 May 26;16:1575880. doi: 10.3389/fimmu.2025.1575880 (PMC12146204; doi:10.3389/fimmu.2025.1575880)
Supplement: Supplementary Table 1 — Reagent table. [file Table1.xlsx]

## Sheet: Table S1. Reagent table
REAGENT or RESOURCE	SOURCE	IDENTIFIER
Caerulein	Selleck	S9690
Amylase kit	BioSino BioTechnology & Science	100000060
Lipase kit	Nanjing Jiancheng	A054-1-1
Lipopolysaccharide (LPS)	MedChemExpress	HY-D1056
Prexigebersen	MedChemExpress	HY-153495A
Interferon-γ (INFγ)	R&D Systems	485-MI-100
Interleukin 4 (IL-4)	R&D Systems	404-ML-010
M-CSF/CSF1 Protein, Mouse, Recombinant	TargetMOl	TMPY-00464
Fetal bovine serum (FBS)	Procell	164210-50
Penicillin-streptomycin solution ( 100X )	Beyotime	C0222
RPMI 1640 medium	Gibco	C11875500BT
Mouse IL-6 Uncoated ELISA Kit	Thermo Fisher	88-7064-77
Mouse CCL2 Uncoated ELISA Kit	Thermo Fisher	88-7391-88
Lipofectamine™ 3000 Transfection Reagent	Thermo Fisher	L3000015
Grb2 siRNA	Suzhou Jima Gene Co., Ltd	N/A
