# Supplementary material for: Identification of Grb2 protein as a potential mediator of macrophage activation in acute pancreatitis based on bioinformatics and experimental verification
Source: Front Immunol. 2025 May 26;16:1575880. doi: 10.3389/fimmu.2025.1575880 (PMC12146204; doi:10.3389/fimmu.2025.1575880)
Supplement: Supplementary Table 2 — Antibody table [file Table2.xlsx]

## Sheet: Table S2. Antibody table
ANTIBODY	SOURCE	IDENTIFIER
Anti-F4/80 APC	BioLegend	123116
Anti-F4/80 FITC	BioLegend	123108
Anti-CD86 PE	Proteintech	PE-65068
Anti-CD206 APC	BioLegend	141708
Anti- F4/80	Servicebio	GB11027
Anti-Grb2	Abcam	Ab32111
Anti-Actin	Cell Signaling Technology	4970
Anti-Nlrp3	Cell Signaling Technology	15101
Anti-NFKB	Cell Signaling Technology	8242
