# Supplementary material for: Identification of Grb2 protein as a potential mediator of macrophage activation in acute pancreatitis based on bioinformatics and experimental verification
Source: Front Immunol. 2025 May 26;16:1575880. doi: 10.3389/fimmu.2025.1575880 (PMC12146204; doi:10.3389/fimmu.2025.1575880)
Supplement: Supplementary Table 3 — The list of genes for pathways of GSE65146 [file Table3.xlsx]

## Sheet: Table S3 GSE65146 GSEA-gene
ID	Description	Gene
GO:0043032	positive regulation of macrophage activation	Thbs1/Stap1/Trem2/Irgm1/Il4ra/Havcr2/Pla2g4a/Tlr4/Lgals9/Ctsc/Tlr6/Hspd1/Cd1d1/Mmp8/Lbp/Lrrk2/Il33/Kcnn4/Wnt5a
GO:0042116	macrophage activation	Cd84/C5ar1/Tlr1/Aif1/Itgam/Thbs1/Stap1/Trem2/Irgm1/Il4ra/Havcr2/Pla2g4a/Tlr3/Tlr4/Nmi/Tmem106a/Casp1/Grn/Lgals9/Clu/Ctsc/Slc11a1/Cx3cr1/Syt11/Jak2/Ifngr2/C1qa/Ifngr1/Csf1r/Tlr6/Hspd1/Tmem229b/Plcg2/Cd1d1/Sbno2/Tyrobp/Gpr137b/Mmp8/Lbp/Lrrk2/Tnf/Il33/Kcnn4/App/Ifi35/Wnt5a
GO:0043030	regulation of macrophage activation	Cd84/Thbs1/Stap1/Trem2/Irgm1/Il4ra/Havcr2/Pla2g4a/Tlr4/Grn/Lgals9/Ctsc/Syt11/Tlr6/Hspd1/Cd1d1/Gpr137b/Mmp8/Lbp/Lrrk2/Il33/Kcnn4/Wnt5a
GO:0002281	macrophage activation involved in immune response	Trem2/Havcr2/Nmi/Grn/Plcg2/Sbno2/Tyrobp/Lbp/Tnf/Il33/Ifi35/Syk
