# Supplementary material for: Identification of Grb2 protein as a potential mediator of macrophage activation in acute pancreatitis based on bioinformatics and experimental verification
Source: Front Immunol. 2025 May 26;16:1575880. doi: 10.3389/fimmu.2025.1575880 (PMC12146204; doi:10.3389/fimmu.2025.1575880)
Supplement: Supplementary Table 4 — The list of genes for pathways of GSE109227 [file Table4.xlsx]

## Sheet: Table S4 GSE109227 GSEA-gene
ID	Description	Gene
GO:0042116	macrophage activation	Thbs1/Sbno2/Itgam/Jun/C5ar1/Plcg2/Clu/Ctsc/Hspa4/Sphk1/Il4ra/Hspd1/Ifngr2/Jund/Jak2/Il33/Irgm1/Ifi35/Crtc3/Cebpa/Nmi/Nr1d1/Ifngr1/Nampt/Tnip2/Lbp/Tmem106a/Tlr3/Mmp8/Pla2g4a/Cd84/Tlr4/Pparg/Tyrobp/Tmem229b/Lgals9/Grn/Tlr1
GO:0043032	positive regulation of macrophage activation	Thbs1/Ctsc/Il4ra/Hspd1/Jund/Il33/Irgm1/Cebpa/Tnip2/Lbp/Mmp8/Pla2g4a/Tlr4/Lgals9
GO:0002281	macrophage activation involved in immune response	Sbno2/Plcg2/Il33/Ifi35/Nmi/Lbp/Tyrobp/Grn
GO:0043030	regulation of macrophage activation	Thbs1/Ctsc/Hspa4/Sphk1/Il4ra/Hspd1/Jund/Il33/Irgm1/Cebpa/Nr1d1/Tnip2/Lbp/Mmp8/Pla2g4a/Cd84/Tlr4/Pparg/Lgals9/Grn
