# Supplementary material for: Identification of Grb2 protein as a potential mediator of macrophage activation in acute pancreatitis based on bioinformatics and experimental verification
Source: Front Immunol. 2025 May 26;16:1575880. doi: 10.3389/fimmu.2025.1575880 (PMC12146204; doi:10.3389/fimmu.2025.1575880)
Supplement: Supplementary Table 5 — The list of genes for cluster of STEM clustering analysis [file Table5.xlsx]

## Sheet: Table S5. The list of genes for
Cluster	Gene
Cluster38	OASL1/IFIT1/IFIT2/IGTP/MS4A4C/IRF7/RSAD2/USP18/PHF11D/IFI47/ZBP1/PHF11B/IRGM1/OAS3/BATF2/FGL2/ISG15/IL18BP/IFIT3/XAF1/OASL2/RTP4/MX1/HERC6/PHF11A/IFI35/1600014C10RIK/IRGM2/CMPK2/TRIM30A/RNF213/SLFN1/PARP14/TGTP2/UBE2L6/MLKL/ISG20/LGALS9/TRIM30C/SP110/CCL12/TRAFD1/TRIM30D/IFI204/DHX58/PARP11/DTX3L/DDX60/TOR3A/CCDC86/SP100/IFIH1/LY6E/NMI/PARP12/PNP/TOR1AIP2/FCGR4/STAT2/NAMPT/SLFN8/PARP9/DDX58/PARP1…
Cluster46	CCL2/CCL7/SLAMF7/PDZD11/MS4A6B/CAR13/AIF1/TTC1/GDE1/CD180/SLC15A3/PSME1/MS4A6D/PSME2/RALA/ANXA4/LST1/GRB2/TSPO/POMP/CHMP4B/CTSZ/CTSS/AKR1A1/CD52/FCER1G/B2M/NPC2/DDIT3/IL18/PSMA5/MS4A6C/ATP6V1D/BASP1/MTHFSL/GLA/FBXO6/SLC35F6/IFT22/PSEN2/LGALS8/TMEM120A/UBE2M/GCH1/RNF34/IGF2BP2/WDFY1/IST1
Cluster43	LY6A/ST3GAL5/BST1/GSR/PSMA4/TARM1/PSMA7/ESD/PSMD11/ELL2/BID/HMGN3/CARHSP1
