# Supplementary material for: Identification of Grb2 protein as a potential mediator of macrophage activation in acute pancreatitis based on bioinformatics and experimental verification
Source: Front Immunol. 2025 May 26;16:1575880. doi: 10.3389/fimmu.2025.1575880 (PMC12146204; doi:10.3389/fimmu.2025.1575880)
Supplement: Supplementary Table 6 — Markers for identifying cell types. [file Table6.xlsx]

## Sheet: Table S6. Markers for identifyi
Celltype	Markers
T cell	Cd3d, Cd3e,Trbc2
Stellate cell	Des, Acta2
Ductal cell	Epcam, Krt18, Krt19, Spp1
Neutrophil	Ly6g, Cebpe, S100a9, S100a8, Hdc, Clec4e, Il1r2
Macrophage	Cd68, Lyz2, Csf1r, S100a4
Mesothelial cell	Upk3b, Dmkn, Msln, Nkain4
Fibroblasts	Dcn, Gsn, Col3a1, Col5a2, Hmgb2, Stmn1, Pclaf
Endothelial cell	Pecam1, Egfl7, Flt1, Emcn, Esam, Kdr, Tek, Cd34, Cdh5
DC cell	H2-Ab1, Cd74, H2-Eb1, Cd83, Cd86, Cd80
B cell	Ighm, Ly6d, Cd79a, Iglc2, Cd79b
Islet cell	Nkx6-1, Pax6, Pdx1, Ppy
Acinar cell	Prss1, Pnliprp2, Gp2, Pdia2, Spink1
